# Supplementary material for: Mitigating selection bias in organ allocation models
Source: BMC Med Res Methodol. 2021 Sep 21;21:191. doi: 10.1186/s12874-021-01379-7 (PMC8454078; doi:10.1186/s12874-021-01379-7)
Supplement: Supplementary file 2 — Additional file 2. [file 12874_2021_1379_MOESM2_ESM.zip]

Archive with 4 entries (4 files):
- AppendixFigure2A.tif
- AppendixFigure2B.tif
- AppendixFigure2C.tif
- AppendixFigure2D.tif
